# Supplementary material for: Cerebrospinal Fluid Biomarkers of Myeloid and Glial Cell Activation Are Correlated With Multiple Sclerosis Lesional Inflammatory Activity
Source: Front Neurosci. 2021 Mar 30;15:649876. doi: 10.3389/fnins.2021.649876 (PMC8042223; doi:10.3389/fnins.2021.649876)
Supplement: Supplementary Table 1 — In the training cohort, within MS patients (n = 70) correlations between cNfL and other biomarkers were analyzed using Spearman analysis; Only statistically significant correlations (p < 0.01) are highlighted. [file Table_1.xlsx]

## Sheet: Supplementary Table 1
	cNfL v/s	Spearman Correlations
	Biomarkers	Rho	p
	TNFα	0.4612	0.0001
	IL-1β	0.2217	0.0783
	TNFβ	0.3001	0.016
	LIF	-0.07412	0.6205
	TRAIL	0.07751	0.5362
	GM-CSF	0.06394	0.6128
	IL-10	0.09483	0.4488
	TGFβ	-0.04503	0.7196
	IL-17F	-0.2628	0.0443
	IL-12p40	0.5541	<0.0001
	sNfL	0.6003	<0.0001
	SERPINA3	0.2516	0.0415
	CXCL13	0.2211	0.1014
	sCD-27	0.2386	0.0556
	sCD-14	-0.08089	0.5286
	BAFF	0.09158	0.4903
	sCD-21	0.2509	0.0456
	BCMA	0.07569	0.5689
	CHI3L1	0.5858	<0.0001
