# Supplementary material for: Cerebrospinal Fluid Biomarkers of Myeloid and Glial Cell Activation Are Correlated With Multiple Sclerosis Lesional Inflammatory Activity
Source: Front Neurosci. 2021 Mar 30;15:649876. doi: 10.3389/fnins.2021.649876 (PMC8042223; doi:10.3389/fnins.2021.649876)
Supplement: Supplementary Table 2 — In the training cohort, within MS patients (n = 70) correlations between number of CELs and all analyzed biomarkers were analyzed using Spearman analysis; Only statistically significant correlations (p < 0.01) are highlighted. [file Table_2.xlsx]

## Sheet: Supplementary Table 2
	CELs v/s	Spearman Correlations
	Biomarkers	Rho	p
	TNFα	0.3407	0.0039
	IL-1β	0.2488	0.0378
	TNFβ	0.3884	0.0009
	LIF	-0.002454	0.9861
	TRAIL	0.06892	0.5707
	GM-CSF	0.1987	0.1017
	IL-10	0.2656	0.0263
	TGFβ	-0.2332	0.052
	IL-17F	-0.1595	0.2117
	IL-12p40	0.6568	<0.0001
	sNfL	0.3037	0.0106
	cNfL	0.6195	<0.0001
	SERPINA3	0.1626	0.1787
	CXCL13	0.4208	0.0009
	sCD-27	0.2268	0.0572
	sCD-14	-0.168	0.1677
	BAFF	-0.1218	0.3458
	sCD-21	0.07624	0.5397
	BCMA	0.05793	0.6547
	CHI3L1	0.5419	<0.0001
