# Supplementary material for: Cerebrospinal Fluid Biomarkers of Myeloid and Glial Cell Activation Are Correlated With Multiple Sclerosis Lesional Inflammatory Activity
Source: Front Neurosci. 2021 Mar 30;15:649876. doi: 10.3389/fnins.2021.649876 (PMC8042223; doi:10.3389/fnins.2021.649876)
Supplement: Supplementary Data File 1 — Sheet 1: biomarker concentrations (cNfL, sNfL, and CHI3L1) with their respective sample collection date, age, and gender for healthy cohort. Sheet 2 and 3: all analyzed biomarkers’ concentrations for all subjects with their respective sample collection and MRI dates, age, disease duration, gender, EDSS, MS disease type, lesional activity (Inactive or Active), and number of CELs, for both (training: sheet 2 and validation: sheet 3) cohorts. [file Data_Sheet_1.XLSX]

## Sheet: Healthy Cohort
Patient Code	Sample Collection Date	Age (yrs)	Gender	Diagnosis	cNfL (pg/ml)	sNfL(pg/ml)	CHI3L1 (ng/ml)
HC-01	2019-07-24	22.6755	Female	HD	325.335	NA	42.7335
HC-02	2018-09-06	36.1707	Male	HD	561.682	NA	83.6646
HC-03	2018-12-06	40.0914	Female	HD	367.045	4.14757	97.9261
HC-04	2018-12-19	50.0301	Female	HD	591.767	5.38802	80.0138
HC-05	2018-12-21	46.2271	Male	HD	1144.52	NA	103.823
HC-06	2019-02-21	53.636	Female	HD	738.149	NA	105.236
HC-07	2011-05-19	28.9399	Female	HD	292.199	5.36231	46.3065
HC-08	2013-06-06	39.9628	Female	HD	405.44	NA	104.689
HC-09	2018-02-01	44.62	Female	HD	518.964	NA	87.4397
HC-10	2013-06-20	35.5109	Male	HD	577.272	4.18677	128.683
HC-11	2013-07-25	37.8956	Female	HD	335.944	NA	41.3227
HC-12	2014-08-28	38.9881	Female	HD	372.41	NA	47.6682
HC-13	2015-11-12	40.1955	Female	HD	318.006	NA	51.5956
HC-14	2018-02-08	42.4378	Female	HD	276.215	NA	52.2146
HC-15	2013-08-01	44.3708	Female	HD	529.231	NA	92.5485
HC-16	2014-08-07	45.3866	Female	HD	707.365	NA	90.5933
HC-17	2013-08-08	33.6847	Male	HD	295.677	NA	169.566
HC-18	2014-08-15	34.7032	Male	HD	257.142	NA	162.593
HC-19	2015-11-12	35.9462	Male	HD	392.539	NA	NA
HC-20	2013-08-22	56.2233	Male	HD	895.64	5.20908	68.3565
HC-21	2014-09-18	57.2966	Male	HD	861.64	NA	77.2392
HC-22	2016-09-15	59.2898	Male	HD	463.549	NA	83.8108
HC-23	2018-03-15	60.7847	Male	HD	702.988	NA	95.751
HC-24	2014-01-13	33.1152	Male	HD	282.98	NA	65.7738
HC-25	2014-05-08	23.4613	Female	HD	292.018	3.11207	83.1938
HC-26	2014-03-26	46.1532	Female	HD	696.189	NA	153.334
HC-27	2014-05-08	32.4198	Male	HD	980.229	4.59761	223.085
HC-28	2017-05-18	35.4479	Male	HD	310.224	NA	NA
HC-29	2014-08-15	43.1716	Male	HD	941.037	7.30302	174.453
HC-30	2016-01-28	44.6255	Male	HD	936.764	NA	158.85
HC-31	2017-04-20	45.852	Male	HD	866.248	NA	188.915
HC-32	2018-02-07	46.6543	Male	HD	895.041	NA	154.42
HC-33	2014-09-25	27.037	Male	HD	489.212	NA	49.941
HC-34	2014-09-11	56.7189	Female	HD	456.26	NA	101.666
HC-35	2015-11-19	57.9071	Female	HD	449.036	NA	115.026
HC-36	2014-10-23	25.0356	Male	HD	210.897	NA	66.9328
HC-37	2014-10-30	28.2472	Male	HD	322.162	NA	91.3373
HC-38	2014-12-18	27.7817	Male	HD	264.866	3.58161	78.4392
HC-39	2015-02-26	37.9805	Female	HD	530.674	5.11996	93.9482
HC-40	2017-04-13	40.1079	Female	HD	569.435	NA	89.4907
HC-41	2018-05-10	41.1811	Female	HD	452.633	NA	90.251
HC-42	2015-03-12	57.3705	Male	HD	565.783	NA	118.241
HC-43	2016-01-28	58.2521	Male	HD	742.623	NA	93.2721
HC-44	2017-04-13	59.4595	Male	HD	1225.54	NA	198.077
HC-45	2018-02-22	60.322	Male	HD	763.345	NA	194.223
HC-46	2015-03-12	22.4373	Female	HD	213.899	6.46182	39.9513
HC-47	2015-03-26	46.4599	Male	HD	829.263	NA	78.4157
HC-48	2016-02-11	47.3415	Male	HD	789.527	NA	NA
HC-49	2017-05-04	48.5681	Male	HD	834.866	NA	NA
HC-50	2016-01-14	52.6311	Female	HD	487.122	NA	68.5453
HC-51	2015-05-07	52.6722	Female	HD	510.167	4.23964	61.8913
HC-52	2017-04-13	54.6079	Female	HD	669.555	NA	NA
HC-53	2015-04-09	29.4464	Female	HD	276.332	NA	56.2474
HC-54	2015-04-16	31.7654	Female	HD	583.305	NA	64.5073
HC-55	2017-04-20	33.7778	Female	HD	541.837	NA	NA
HC-56	2015-04-30	44.9978	Male	HD	404.82	4.47884	67.388
HC-57	2016-02-18	45.8028	Male	HD	577.495	NA	NA
HC-58	2015-06-11	56.7764	Male	HD	684.895	8.83936	148.913
HC-59	2015-05-28	24.1184	Female	HD	278.046	5.14701	46.2726
HC-60	2015-07-02	33.1316	Female	HD	461.747	5.05363	122.963
HC-61	2017-04-20	34.9332	Female	HD	532.067	NA	132.188
HC-62	2018-02-22	35.7765	Female	HD	469.695	NA	143.642
HC-63	2015-07-09	19.6939	Female	HD	388.48	3.03698	29.3199
HC-64	2015-08-27	24.9507	Female	HD	205.974	2.43323	57.8032
HC-65	2015-10-01	23.1492	Male	HD	386.596	NA	98.3895
HC-66	2017-02-09	24.5099	Male	HD	425.031	NA	NA
HC-67	2015-11-12	24.2662	Male	HD	273.054	NA	69.3334
HC-68	2015-12-01	48.0999	Female	HD	850.213	6.54309	151.282
HC-69	2018-04-05	50.4435	Female	HD	1301.07	NA	143.697
HC-70	2019-04-04	51.4401	Female	HD	840.946	NA	164.587
HC-71	2016-01-07	26.7441	Male	HD	385.203	5.32155	67.7692
HC-72	2016-01-14	19.3873	Male	HD	324.128	3.62428	67.047
HC-73	2016-01-14	40.5952	Female	HD	288.186	NA	239.029
HC-74	2016-01-21	70.2387	Female	HD	612.989	10.7619	123.675
HC-75	2016-03-03	24.4497	Male	HD	345.337	NA	NA
HC-76	2016-04-07	30.8729	Male	HD	213.18	5.15158	49.3974
HC-77	2016-07-20	71.3202	Female	HD	923.919	9.70707	148.817
HC-78	2017-05-04	24.3265	Male	HD	485.645	6.1675	NA
HC-79	2014-01-13	64.8082	Male	HD	NA	12.0387	NA
