# Supplementary material for: Cerebrospinal Fluid Biomarkers of Myeloid and Glial Cell Activation Are Correlated With Multiple Sclerosis Lesional Inflammatory Activity
Source: Front Neurosci. 2021 Mar 30;15:649876. doi: 10.3389/fnins.2021.649876 (PMC8042223; doi:10.3389/fnins.2021.649876)
Supplement: Supplementary file 5 [file Data_Sheet_2.XLSX]

## Sheet: Training Cohort
Patient Code	Sample Collection Date	MRI Date	Age (yrs)	Disease Duration (yrs)	Gender	EDSS	MS Disease Type	Lesional Activity	# CELs	TNFα (pg/ml)	IL-1β (pg/ml)	TNFβ (pg/ml)	LIF (pg/ml)	TRAIL (pg/ml)	GM-CSF (pg/ml)	IL-10 (pg/ml)	TGFβ (pg/ml)	IL-17F (pg/ml)	IL-12p40 (pg/ml)	sNfL (pg/ml)	Age-adjusted sNfL	cNfL (pg/ml)	Age-adjusted cNfL	SERPINA3 (ng/ml)	CXCL13 (pg/ml)	CD27 (U/ml)	CD14 (ng/ml)	BAFF (pg/ml)	CD21 (pg/ml)	BCMA (pg/ml)	CHI3L1 (ng/ml)	Age-adjusted CHI3L1	IgG Index
T-A-01	2008-10-22	2008-10-31	31.2438	1.42642	Female	0	RR-MS	Active	11	0.0582687	0.0593234	0.0147455	0.00531133	0.313332	0.0173192	0.0751876	5.5814	1.12877	5.60753	16.9586	12.3744	4426.32	4037.34	810.516	10.1694	24.1073	45.2	56.573	116.4	321.166	214.287	137.103	0.68
T-A-02	2009-05-28	2009-05-14	54.8	12.783	Female	3.5	RR-MS	Active	5	0.332843	0.041858	0.26526	NA	0.396577	0.0191554	0.411125	6.97674	NA	22.1963	13.3767	6.42098	5440.6	4751.12	90.9026	62.1801	100.352	88.5	62.8777	198.4	758.369	568.978	453.236	1.72
T-A-03	2009-09-24	2009-09-08	27.9397	0.11499	Male	1	RR-MS	Active	11	0.229497	0.0691675	0.137154	NA	0.505368	0.0320243	0.13066	6.97674	1.00816	10.7987	24.3234	19.9996	6251.28	5892.32	518.575	18.4156	18.7553	69.6	96.1572	186.5	486.28	277.702	204.782	0.52
T-A-04	2010-03-04	2010-03-12	24.6164	0.635181	Female	0	RR-MS	Active	9	0.205152	0.0632875	0.124636	NA	0.441225	0.0211852	0.33156	3.72093	0.802446	12.6353	41.1266	37.0498	7059.6	6728.48	11.0562	0	22.0139	51.2	60.6664	154.4	227.554	128.527	59.6587	0.77
T-A-05	2010-03-23	2010-03-22	39.811	4.26831	Male	2.5	RR-MS	Active	4	0.776159	0.0428043	0.822715	NA	0.44232	0.182018	0.869372	4.65116	1.49901	43.9648	15.7025	10.3677	3938.61	3459.61	908.422	78.4971	140.53	90.9	39.3607	301.9	2157.11	299.126	209.688	2.06
T-A-06	2010-05-18	2010-05-03	40.5589	7.67146	Male	2.5	RR-MS	Active	3	0.122734	0.0341865	0.100246	0.0110859	0.310934	0.0766805	0.144551	6.97674	0.18485	6.98138	14.0459	8.63997	3785.49	3297.7	163.355	0	29.8294	71.2	108.601	94.5	578.459	184.036	93.4393	0.75
T-A-07	2010-05-20	2010-05-26	29.1205	0.0273785	Female	2	RR-MS	Active	2	0.123628	0.0497097	0.0719283	0.0218959	0.343267	0.029001	0.0761562	3.72093	0.42056	7.53189	37.2365	32.8213	5468.52	5099.1	198.052	15.9142	13.8019	29	32.0623	118.5	110.545	148.359	73.9426	0.63
T-A-08	2010-07-14	2010-07-16	40.2822	6.03422	Female	2	SP-MS	Active	4	0.289148	0.0469797	0.302926	NA	0.323558	0.0229731	0.432889	4.65116	0.864248	33.9674	14.6198	9.24028	5203.66	4719.14	691.706	25.9288	108.512	29.9	22.875	217.7	489.126	275.394	185.228	1.83
T-A-09	2010-07-29	2010-08-01	34.8164	0.112252	Female	1	RR-MS	Active	6	0.157223	0.0638114	0.210863	0.0165997	0.26086	0.0333105	0.109221	6.04651	0.879693	7.00675	11.2496	6.36614	945.276	521.019	238.153	12.143	19.0616	20.7	39.8235	53.6	128.453	406.314	324.238	0.64
T-A-10	2010-08-13	2010-08-13	68.663	8.11773	Female	6	RR-MS	Active	2	NA	NA	NA	NA	0.459339	0.0832378	0.257635	6.51163	NA	12.6868	35.8133	26.9233	4054.89	3089.23	967.436	8.38	65.9554	109.5	108.687	149	562.635	375.624	228.716	0.93
T-A-11	2010-10-08	2010-10-07	44.737	19.0637	Female	2	RR-MS	Active	28	0.318665	0.0808928	0.30338	NaN	0.504017	0.0349385	0.432595	4.65116	0.804137	20.8359	14.478	8.65717	2195.33	1655.42	227.417	81.0741	59.8106	73.8	50.0598	145.8	729.998	380.454	283.107	0.72
T-A-12	2010-11-09	2010-11-10	32.3288	14.8337	Male	6	SP-MS	Active	5	0.0945942	0.0433048	0.144429	0.0155544	0.391334	0.0309056	0.185784	8.37209	0.317794	15.1729	7.83535	3.16226	1166.86	767.486	470.653	4.94818	21.3	102.2	85.5382	158.9	623.103	188.887	110.249	0.56
T-A-13	2010-11-02	2010-10-26	28.9123	2.0178	Male	NA	SP-MS	Active	2	0.0947375	0.0184271	0.166036	0.013104	0.43843	0.0255112	0.133938	3.25581	1.39489	7.57874	11.3371	6.93818	1365.77	998.219	29.3292	7.63817	41.5406	38.2	29.973	100.9	368.458	326.412	252.262	0.72
T-A-14	2011-02-22	2011-02-17	31.2466	5.64545	Female	3	RR-MS	Active	2	NA	NA	NA	NA	0.381384	0.0413986	0.454951	2.7907	1.20903	5.06973	14.0373	9.45284	948.873	559.868	574.034	0	108.897	49.0723	33.2662	175.7	484.842	346.242	269.054	1.11
T-A-15	2011-04-28	2011-04-27	27.4082	1.44832	Male	6.5	SP-MS	Active	17	0.259064	0.063251	0.467019	0.00835259	0.444933	0.0347103	0.650556	6.51163	2.06036	40.6782	65.7916	61.5083	9866.94	9512.57	848.128	9.58218	100.086	30.1	26.1933	69.3	930.515	562.592	490.335	1.43
T-A-16	2011-09-30	2011-09-29	45.8658	0.706366	Female	1.5	RR-MS	Active	15	0.363268	0.0774543	0.538417	0.00806721	0.32009	0.0468131	1.23933	4.65116	0.735892	54.1824	13.8381	7.89976	3143.46	2588.53	190.515	61.853	102.502	69	29.8687	248.7	962.764	214.948	115.693	1.25
T-A-17	2011-09-06	2011-09-01	27.9671	0.227242	Female	2	RR-MS	Active	3	0.109867	0.0538731	0.145097	0.019561	0.363882	0.0221381	0.0741105	5.11628	0.579753	7.4011	8.54933	4.22344	2447.06	2087.86	94.8843	0	13.472	22.9	58.294	86.5	177.884	173.833	100.878	0.57
T-A-18	2011-10-06	2011-10-05	47.6466	0.640657	Female	1.5	RR-MS	Active	5	0.132801	0.0548373	0.187837	0.0226784	0.36594	0.0213968	0.333884	6.51163	0.318224	9.10978	39.7281	33.5997	22278.2	21698.7	635.963	0	31.0308	99.4	68.2381	88.6	278.076	524.849	422.507	0.91
T-A-19	2011-12-08	2011-12-08	36.7589	11.9343	Female	3.5	RR-MS	Active	15	0.185992	0.053409	0.135826	0.0328203	0.566193	0.034644	0.141851	6.04651	1.05653	11.3509	29.7009	24.6466	8005.92	7561.16	557.396	14.3529	45.8438	170.4	73.3201	157.3	449.02	312.279	227.415	0.85
T-A-20	2011-12-13	2011-12-01	62.9808	29.4428	Female	6.5	SP-MS	Active	2	0.249507	0.0362499	0.176093	0.0134925	0.504211	0.039152	0.234197	7.44186	0.85174	13.1155	10.766	2.72655	2324.1	1482.98	104.483	0	151.476	129.5	57.7995	129	1729.64	599.02	465.791	2.7
T-A-21	2012-07-19	2012-07-11	37.2192	0.843258	Male	0	RR-MS	Active	2	0.255742	0.0424538	0.454733	0.0199328	0.489997	0.0682401	1.68917	4.65116	1.01621	22.6683	8.77074	3.67513	926.7	476.935	311.742	1342.85	102.697	33	25.3183	260.7	1041.37	141.182	55.6437	1.5
T-A-22	2012-11-02	2012-10-25	28.4932	0.109514	Female	1.5	RR-MS	Active	2	0.219497	0.0507869	0.211494	0.0188406	0.464555	0.0406493	0.28639	0.930233	2.60426	13.3643	55.0289	50.6625	6952.49	6588.66	292.261	9.72638	30.4703	47.2	73.9605	103.2	448.761	191.661	118.043	0.78
T-A-23	2012-11-21	2012-11-21	33.3315	0.72553	Female	1	RR-MS	Active	20	0.415681	0.067591	0.579153	0.0166964	0.457386	0.0687601	1.39407	3.72093	1.55046	147.427	23.3231	18.5664	NA	NA	328.735	NA	NA	NA	NA	NA	NA	NA	NA	1.14
T-A-24	2013-01-31	2013-01-31	28.2959	0.668036	Female	1	RR-MS	Active	4	0.190677	0.0462207	0.108347	NA	0.407458	0.0148408	0.121515	4.65116	3.16515	3.93091	7.14835	2.79721	541.583	179.494	435.814	78.0273	11.3056	45.3	48.7654	112.3	224.91	113.215	39.847	0.63
T-A-25	2013-03-26	2013-03-13	43.1863	1.39904	Male	1.5	RR-MS	Active	2	0.278706	0.0582158	0.259661	0.0121092	0.567108	NA	0.214167	3.25581	0.572926	34.6764	49.2698	43.6065	25099.6	24579.7	647.837	6.42196	50.3228	82.8	67.6662	203.3	384.197	193.842	99.0573	0.8
T-A-26	2005-07-29	2005-07-21	28.6986	0.451745	Male	1.5	RR-MS	Active	6	0.350292	0.0513782	0.0386787	NA	0.655027	0.0221771	0.100125	5.11628	0.262728	8.22844	160.869	156.486	30165.6	29799.9	751.786	30.3533	29.4537	187.6	113.811	176.8	335.035	504.352	430.474	0.66
T-A-27	2011-06-16	2011-06-16	26.5973	8.50103	Female	1.5	RR-MS	Active	3	0.111284	0.0344978	0.186296	0.000658333	0.262277	0.0574157	0.26876	3.25581	1.62064	12.0687	5.93029	1.70803	833.49	486.042	178.855	60.0371	42.8438	61.2	38.4939	180.4	340.554	89.8644	18.6088	0.61
T-A-28	2004-08-18	2004-08-05	27.9096	7.20602	Female	NA	RR-MS	Active	15	0.155096	0.0428242	0.186035	0.105793	0.217486	0.0256946	0.380662	4.65116	NA	16.3704	24.8476	20.5262	7347.28	6988.57	854.243	13.4555	92.5687	41.6	41.0261	197.5	972.919	345.765	272.883	1.76
T-A-29	2005-07-20	2005-07-21	36.3178	0.52293	Female	6.5	SP-MS	Active	12	0.212842	0.0546754	0.224265	NA	0.466869	0.0353008	0.447735	3.72093	0.168972	19.9268	15.283	10.2681	5172.71	4732.69	1084.25	33.0631	81.1704	68.5	79.9337	141.3	938.706	548.871	464.648	0.71
T-A-30	2005-02-16	2005-02-03	36.0411	0.87885	Male	1.5	RR-MS	Active	2	0.195902	0.041978	0.6785	NA	0.425152	0.0571724	0.56275	4.18605	NA	43.1422	6.91657	1.92612	1202.7	765.628	451.669	30.2768	90.6125	39	45.7528	239.4	1617.22	168.263	84.4397	1.23
T-A-31	2004-05-19	2004-06-03	28.5836	1.15264	Male	2.5	RR-MS	Active	2	0.524814	0.0831478	0.768789	NA	0.74239	0.10132	0.809527	5.11628	0.995208	53.5778	19.9044	15.5311	6280.1	5915.47	1412.46	60.5086	141.525	71.1	164.663	238.9	1518.62	526.399	452.667	1.38
T-A-32	2005-07-01	2005-06-30	36.9808	0.167009	Female	1.5	RR-MS	Active	14	0.153308	0.0369882	0.0879347	NA	0.529897	0.0251854	0.16462	5.11628	NA	11.3391	18.1477	13.0735	4364.53	3917.37	693.27	20.9744	91.962	52.8	33.0976	202.7	873.191	372.568	287.379	0.72
T-A-33	2014-05-01	2014-04-30	51.5014	25.3279	Male	6.5	SP-MS	Active	3	0.213105	0.146555	0.522631	0.00327737	0.384812	0.362341	1.46021	5.5814	1.44737	8.2536	22.525	15.9638	1452.84	816.469	28.6893	0	100.417	67.5	34.5477	146.6	1489.2	187.552	78.1939	1.59
T-A-34	2014-06-05	2014-06-04	54.8603	0.17796	Male	4	RR-MS	Active	50	0.267227	0.073847	0.179717	0.01085	0.383999	0.313941	0.168331	5.11628	0.737211	5.18306	439.21	432.247	23187.3	22496.8	1261.51	83.6776	37.1238	82.1	64.2839	148.1	779.004	722.849	606.987	0.71
T-A-35	2016-05-05	2016-04-28	39.5507	3.17864	Female	6	RR-MS	Active	12	0.257513	0.188413	0.227834	0.0097863	0.643271	0.0219146	0.179697	6.51163	1.55465	8.94266	78.4986	73.1884	NA	NA	830.353	NA	35.7846	129.833	NA	NA	NA	223.958	134.919	0.79
T-H-01	2014-08-07	2014-08-07	45.4164	NA	Female	NA	HD	NA	NA	0.0764545	0.0504101	0.292412	0.0152379	0.657743	0.0181069	0.0539582	5.11628	2.32039	1.53351	10.1673	4.27605	707.365	158.463	226.421	32.5333	4.59694	96.6	69.4622	88.4	272.098	90.5933	-7.89749	0.41
T-H-02	2014-08-15	2014-08-13	34.726	NA	Male	NA	HD	NA	NA	0.104761	0.0505112	0.0618946	0.0180614	0.524657	0.0157155	0.0909365	5.5814	1.33777	3.07355	5.49778	0.622145	257.142	-166.184	132.852	10.3459	15.0067	104.2	74.7908	154.7	346.128	162.593	80.6452	0.55
T-H-03	2015-02-26	2015-02-19	38.0055	NA	Female	NA	HD	NA	NA	0.0830167	0.0511589	0.14967	0.0236206	0.590608	0.0314715	NA	6.51163	1.97089	3.78351	7.30331	2.13628	530.674	72.2325	113.584	NA	5.85616	62.723	NA	63	NA	100.554	13.8505	0.46
T-H-04	2015-12-01	2015-12-03	48.1315	NA	Female	NA	HD	NA	NA	0.0906947	0.0536971	0.215482	0.0262088	0.376437	0.047626	0.0761537	5.11628	1.32173	1.60184	5.53769	-0.643603	479.912	-106.426	133.99	NA	3.55127	NA	NA	NA	NA	127.381	24.1821	0.48
T-H-05	2016-07-20	2016-07-13	71.3671	NA	Female	NA	HD	NA	NA	0.139085	0.0327213	0.0915066	0.0301233	0.900745	0.0346975	0.098868	7.90698	1.27057	2.74286	6.65851	-2.66742	NA	NA	240.357	NA	10.1066	NA	NA	NA	NA	148.817	-5.08467	0.49
T-I-01	2010-07-21	2010-07-21	60.8658	4.2026	Male	6	PP-MS	Inactive	0	0.223701	0.0316995	0.0678773	0.0126583	0.394423	0.0222439	0.170015	6.04651	1.48113	2.1085	13.0005	5.25651	978.592	179.611	443.137	0	11.0472	87.5	69.7171	142.2	229.159	174.763	46.2932	0.54
T-I-02	2008-10-08	2008-10-09	52.5863	0.161533	Female	2	RR-MS	Inactive	0	0.24901	0.0427645	0.0488345	0.0154913	0.187549	0.00819509	0.117325	7.44186	0.246119	2.40686	23.5692	16.8808	25548.4	24895	269.864	0	7.93207	65.4	57.3524	142.1	189.454	196.035	84.6177	0.57
T-I-03	2009-01-22	2009-01-22	49.3699	11.5619	Male	6.5	PP-MS	Inactive	0	0.0938308	0.0437991	0.141401	NA	0.463146	0.0172233	0.104504	5.5814	0.492905	2.82381	9.97053	3.65225	1077.75	473.5	712.254	50.1269	39.6681	66.2	47.3818	148	530.354	195.21	89.7888	0.72
T-I-04	2009-03-11	2009-04-02	66.0685	17.5195	Male	5.5	SP-MS	Inactive	0	0.132475	0.0349829	0.152557	0.00515992	0.237188	0.0144023	0.156385	8.37209	NA	4.26699	17.4121	8.92107	1332.82	426.164	707.49	0	28.3067	42	108.156	239.9	719.386	161.301	20.8053	0.56
T-I-05	2009-03-11	2009-03-12	40.0466	6.65572	Male	5	PP-MS	Inactive	0	0.103952	0.119427	0.138005	NA	0.229283	0.0101438	0.155734	7.44186	0.412101	14.1444	12.3843	7.02723	1278.75	796.993	1388.35	NA	NA	NA	86.6131	188.6	501.199	NA	NA	1.17
T-I-06	2013-03-28	2013-04-04	64.5205	12.7392	Male	6.5	PP-MS	Inactive	0	0.16538	0.0660089	0.08787	0.0115505	0.252544	0.038863	0.11146	4.18605	0.828943	2.76333	19.3194	11.0578	1420.46	547.277	9.34978	0	21.2769	91.1	47.7432	129.1	329.333	217.133	80.3283	0.71
T-I-07	2010-03-09	2010-03-10	39.5068	0.281999	Male	1	RR-MS	Inactive	0	0.139583	0.0474564	0.0241674	0.0153154	0.458777	0.0149917	0.0432296	6.97674	1.36864	1.85949	13.9071	8.60088	5082.23	4606.76	396.495	0	18.434	40.7	98.0805	64.3	161.027	99.8395	10.8679	0.68
T-I-08	2010-07-30	2010-07-30	65.7808	2.07803	Male	6.5	PP-MS	Inactive	0	0.0584378	0.0424917	0.0663545	NA	0.369004	0.0322325	0.0483933	6.51163	0.183608	2.5727	12.5272	4.07927	1046.36	146.016	262.754	0	11.593	64.3	60.4298	59.5	135.904	201.367	61.5649	0.56
T-I-09	2010-09-24	2010-09-24	49.9973	15.2334	Female	6.5	PP-MS	Inactive	0	0.129057	0.0463242	0.109021	0.0128123	0.385702	0.0200003	0.100029	6.04651	NA	2.24257	9.04458	2.65575	671.658	58.125	364.784	15.2928	11.8543	57.3	61.8758	102.1	173.535	125.545	18.9798	0.62
T-I-10	2010-09-21	2010-09-24	37.8	12.4353	Female	4	SP-MS	Inactive	0	0.0825458	0.0529219	0.05848	0.0158715	0.311715	0.0233993	0.145135	4.18605	0.634231	4.77072	7.56834	2.42008	407.864	-48.2942	553.059	NA	52.0045	28.3	41.4016	91.1	464.193	102.367	15.9693	1.25
T-I-11	2011-05-17	2011-05-17	50.2575	10.8747	Male	6.5	SP-MS	Inactive	0	0.200281	0.0316205	0.238119	NA	0.363557	0.0331059	0.486641	4.18605	1.29559	15.0971	39.3965	32.9782	1401.82	784.392	755.981	0	162.626	74.7	21.848	305.9	1766.69	379.708	272.665	1.94
T-I-12	2011-06-17	2011-06-17	46.7014	0.503765	Male	2.5	PP-MS	Inactive	0	0.136417	0.0411811	0.118841	NA	0.240487	0.028077	0.120157	6.51163	0.504836	5.03189	19.41	13.3832	2069.24	1502.93	723.346	0	27.1519	47.4	40.4941	176.1	343.177	309.253	208.562	0.53
T-I-13	2011-10-14	2011-10-14	58.9479	42.412	Female	6.5	SP-MS	Inactive	0	0.109433	0.0368928	0.0584063	0.0179724	0.543917	0.0160949	0.26049	6.97674	0.783748	3.54629	41.1057	33.6201	1034.75	272.15	141.313	0	34.4956	99.8	65.0308	76.7	654.306	172.638	48.3371	1.09
T-I-14	2013-02-19	2013-02-19	49.3808	21.64	Female	6.5	SP-MS	Inactive	0	0.202295	0.0315074	0.259307	0.00129999	0.456068	0.0470916	0.150657	7.44186	1.37733	9.21538	19.4711	13.1516	3920.4	3315.99	425.788	0	77.5089	98.1	25.1572	266.9	1329.77	266.635	161.194	1.02
T-I-15	2013-04-11	2013-04-11	66.2822	17.7796	Male	6.5	SP-MS	Inactive	0	0.300908	0.0984868	0.101069	0.0103073	0.451718	0.0258074	0.125169	4.18605	1.0642	2.44843	22.5242	14.001	1800.27	888.893	226.706	122.18	128.772	173.1	77.5328	246.5	1385.33	383.945	242.932	1.37
T-I-16	2016-08-18	2016-08-18	54.5479	6.50787	Male	6.5	RR-MS	Inactive	0	0.0868346	0.0345296	0.131716	0.0132504	0.524748	0.0192355	0.201172	6.97674	0.736052	2.23032	21.9156	14.9909	530.229	-155.042	432.827	NA	11.7557	NA	NA	NA	NA	66.9629	-48.278	0.57
T-I-17	2013-05-23	2013-05-23	58.5918	19.8932	Female	6.5	SP-MS	Inactive	0	0.0989349	0.0361709	0.10766	0.0664984	0.282674	0.0290491	0.157534	4.65116	1.33705	2.80689	21.2716	13.8331	708.186	-47.8437	804.828	0	11.7344	68.9	137.802	169.5	313.482	263.364	139.822	0.45
T-I-18	2015-06-04	2015-06-05	67.8521	3.50719	Female	2	RR-MS	Inactive	0	0.0907596	0.0387011	0.175581	0.0176061	0.648038	0.0331039	0.125431	4.65116	1.18237	3.68952	12.8568	4.09339	981.538	34.7217	473.213	NA	29.0264	113.4	NA	81.1	NA	NA	NA	0.51
T-I-19	2016-07-07	2016-07-07	40.4219	22.0178	Female	3	RR-MS	Inactive	0	0.153639	0.0730338	0.165889	0.0327515	0.482435	0.0673589	0.220759	4.65116	1.48905	4.3102	8.59969	3.20687	687.621	201.453	1741.44	NA	29.2032	NA	NA	NA	NA	296.908	206.524	0.83
T-I-20	2013-01-10	2013-01-10	48.8055	20.5284	Male	6	SP-MS	Inactive	0	0.140738	0.0358854	0.146455	0.0207586	0.580791	0.0325833	0.193041	3.72093	1.1495	5.8272	9.26332	3.00785	704.401	108.381	449.038	222.936	40.7159	94.7	61.7471	159.2	824.093	155.723	51.3207	0.65
T-I-21	2012-09-19	2012-09-21	18.0219	0.180698	Female	2	RR-MS	Inactive	0	0.123096	0.0427802	0.300097	0.024963	0.527667	0.0214123	0.709111	5.11628	1.04535	21.1964	10.2628	6.63516	2134.08	1851.98	277.898	0	84.6227	37.6	21.986	140.5	779.931	150.281	88.7969	2.81
T-I-22	2012-12-20	2012-12-20	59.7151	21.473	Female	5	SP-MS	Inactive	0	0.148223	0.0588617	0.0631938	0.0214879	0.469162	0.0162881	0.477628	6.97674	1.0968	3.08388	16.0637	8.4758	847.584	70.6341	175.726	0	83.704	69.8	24.132	93	1294.4	197.595	71.6432	1.8
T-I-23	2013-01-24	2013-01-24	65.1534	37.5688	Female	6	SP-MS	Inactive	0	0.0982223	0.0516256	0.113169	0.0141644	0.464319	0.0129177	0.178954	11.6279	0.920344	2.46639	15.8921	7.53746	829.604	-57.1155	263.323	0	14.5048	94.3	62.1038	71.6	215.518	216.454	78.152	0.49
T-I-24	2013-02-12	2013-02-14	31.0301	4.61875	Male	6.5	PP-MS	Inactive	0	0.232006	0.0618425	0.217094	0.0151633	0.617376	0.0418493	0.282372	10.2326	0.939036	13.3818	15.0382	10.4713	1997.12	1610.15	226.848	0	28.0205	76.4	77.924	102.7	293.872	275.995	199.094	1.1
T-I-25	2013-10-10	2013-10-10	54.5589	21.7741	Female	6	SP-MS	Inactive	0	0.118587	0.062536	0.14604	0.0265024	0.285146	0.0485097	0.156655	4.65116	1.05457	3.30608	13.2052	6.27911	933.794	248.34	286.715	0	36.9336	46.6	71.3772	177.4	577.258	NA	NA	0.94
T-I-26	2013-09-19	2013-09-19	65.9671	15.7153	Male	6	PP-MS	Inactive	0	0.390029	0.0899366	0.25854	0.0706501	0.929736	0.0218575	0.148781	6.04651	2.52534	2.72978	25.8573	17.3815	6497.51	5593.09	689.644	795.582	32.4931	172.959	175.698	241.2	664.509	NA	NA	0.57
T-I-27	2014-05-22	2014-05-22	60.3205	28.386	Female	6.5	SP-MS	Inactive	0	0.173644	0.0504242	0.0692269	0.0264241	0.461484	0.0117655	0.189661	5.11628	0.745014	2.01655	26.1148	18.4451	608.101	-180.365	80.7352	0	12.4921	120.1	107.236	96.2	396.175	150.623	23.3531	0.51
T-I-28	2014-08-14	2014-08-14	64.6712	4.57769	Male	6	PP-MS	Inactive	0	0.395029	0.0849972	0.142856	0.00998644	0.313131	0.0525281	0.210493	6.97674	2.21786	3.72393	16.7643	8.48065	1487.95	611.56	1130.75	6.94685	43.9065	139.232	91.2339	159.9	659.327	NA	NA	0.78
T-I-29	2014-08-28	2014-08-28	59.2767	21.4921	Male	4.5	SP-MS	Inactive	0	0.357434	0.0590652	0.153068	0.00159629	0.368718	0.04806	0.142618	6.04651	1.79306	4.58337	35.7572	28.2279	2163.41	1394.69	64.2398	NA	73.7541	56.9	50.0543	221.9	1318.1	137.713	12.7073	1.15
T-I-30	2016-02-25	2016-02-25	45.2658	1.0486	Female	1.5	RR-MS	Inactive	0	0.105041	0.0324205	0.107721	0.00714319	0.250063	0.0471132	0.109876	6.97674	1.67899	3.81391	6.22766	0.352086	NA	NA	164.705	NA	15.779	25.4559	NA	NA	NA	NA	NA	0.88
T-I-31	2015-06-25	2015-06-25	48.0877	3.23066	Male	1.5	PP-MS	Inactive	0	0.201947	0.0602432	0.130342	0.00108131	0.337893	0.0401188	0.0698756	7.44186	2.0994	3.4357	11.9649	5.78836	582.21	-3.50306	236.731	NA	11.8481	74.2954	NA	73.8	NA	152.032	48.9105	0.48
T-I-32	2015-08-13	2015-08-13	49.7562	5.61259	Male	6	PP-MS	Inactive	0	0.134139	0.0320457	0.113026	0.030191	0.540805	0.040691	0.370897	4.18605	1.7646	2.37767	10.731	4.36935	806.775	196.826	53.4324	NA	130.594	108.4	NA	88.4	NA	245.255	139.132	0.86
T-I-33	2015-09-24	2015-09-24	56.6137	24.7283	Male	6	SP-MS	Inactive	0	0.310614	0.0509718	0.136336	0.0305624	0.498397	0.0498925	0.927856	6.04651	6.89145	4.17434	7.51336	0.33075	508.568	-211.981	80.3086	NA	91.3782	146.1	NA	65.3	NA	202.767	83.3583	1.1
T-I-34	2015-10-08	2015-10-08	44.4904	25.2704	Female	6.5	SP-MS	Inactive	0	0.112673	0.0638114	0.116763	0.00645248	0.313307	0.0355113	0.0985092	5.11628	25.4486	4.07367	25.6126	19.8171	510.738	-25.9498	357.247	NA	24.2973	112.914	NA	334.2	NA	136.234	39.2999	0.88
T-I-35	2016-02-18	2016-02-18	58.2877	15.1294	Female	6.5	PP-MS	Inactive	0	NA	NA	NA	NA	0.352114	0.0193151	0.135274	6.97674	0.226263	3.45114	14.9498	7.5512	NA	NA	475.559	NA	26.2057	78.6261	NA	NA	NA	NA	NA	0.67
