# Supplementary material for: Cerebrospinal Fluid Biomarkers of Myeloid and Glial Cell Activation Are Correlated With Multiple Sclerosis Lesional Inflammatory Activity
Source: Front Neurosci. 2021 Mar 30;15:649876. doi: 10.3389/fnins.2021.649876 (PMC8042223; doi:10.3389/fnins.2021.649876)
Supplement: Supplementary file 6 [file Data_Sheet_3.CSV]

Patient Code	Sample Collection Date	MRI Date	Age (yrs)	Disease Duration (yrs)	Gender	EDSS	MS Disease Type	Lesional Activity	# CELs	IL-12p40 (pg/ml)	cNfL (pg/ml)	Age-adjusted cNfL	CHI3L1 (ng/ml)	Age-adjusted CHI3L1
V-A-01	10/23/2008	10/23/2008	29.05	0.52	Female	0	RR-MS	Active	1	14.32	1620.51	1251.73	84.81	10.49
V-A-02	6/11/2009	6/25/2009	30.58	2.57	Female	0	RR-MS	Active	3	5.56	705.75	323	68.31	-8
V-A-03	1/29/2009	1/29/2009	34.18	0.16	Female	1.5	RR-MS	Active	1	27.57	1992.33	1574.58	141.12	59.94
V-A-04	1/21/2009	1/22/2009	67.82	33.06	Male	2	RR-MS	Active	1	9.44	2722.57	1776.52	188.39	43.6
V-A-05	3/18/2009	4/2/2009	24.12	2.8	Female	0	RR-MS	Active	1	67.09	2954.54	2627.4	218.84	150.56
V-A-06	4/23/2009	4/23/2009	19.52	0.1	Female	0	RR-MS	Active	1	4.26	416.94	124.42	56.15	-6.94
V-A-07	5/21/2009	4/9/2009	27.14	3.26	Female	1	RR-MS	Active	3	24.52	1596.11	1244.09	101.96	30.04
V-A-08	9/20/2012	9/12/2012	52.31	12.22	Female	6	PP-MS	Active	5	2.99	555.39	-93.67	309.11	198.21
V-A-09	12/3/2009	12/2/2009	29.9	2.83	Female	1	RR-MS	Active	6	102.34	625.91	249.39	247.32	171.89
V-A-10	5/7/2010	4/29/2010	37.47	0.47	Male	2	RR-MS	Active	1	43.73	2225	1772.47	141.09	55.18
V-A-11	4/12/2010	4/1/2010	52.48	5.03	Male	6	SP-MS	Active	1	17.8	2337.81	1686.07	303.12	191.9
V-A-12	8/10/2010	8/2/2010	27.61	8.11	Male	1.5	RR-MS	Active	5	0.85	953.59	597.49	83.24	10.73
V-A-13	12/1/2010	12/2/2010	57.63	9.42	Female	3	SP-MS	Active	2	29.11	1178.91	440.29	223.27	101.75
V-A-14	1/11/2011	1/5/2011	30.37	1.66	Male	1	RR-MS	Active	1	5.09	2265.93	1885.13	201.59	125.56
V-A-15	4/20/2011	4/21/2011	23.93	0.11	Female	5.5	RR-MS	Active	1	19.8	13761.13	13435.47	234.5	166.43
V-A-16	10/14/2011	10/14/2011	54.83	4.29	Female	5.5	PP-MS	Active	1	2.81	795.87	105.84	204.79	88.99
V-A-17	10/27/2011	10/27/2011	49.42	12.32	Male	6	PP-MS	Active	1	43.05	1028.46	423.44	588.29	482.77
V-A-18	11/29/2011	12/22/2011	53.14	26.41	Male	6.5	SP-MS	Active	1	56.98	1397.63	735.35	596.06	483.57
V-A-19	8/9/2012	8/8/2012	53.95	2.07	Female	6.5	SP-MS	Active	1	43.01	5439.29	4763.89	642.67	528.61
V-A-20	10/18/2012	10/25/2012	31.4	0.51	Female	0	RR-MS	Active	1	10.43	544.62	154.17	70.57	-6.82
V-A-21	11/29/2012	11/29/2012	60	5.42	Male	3	PP-MS	Active	1	2.57	1203.2	420.82	331.18	204.6
V-A-22	11/29/2012	11/29/2012	70.44	27.91	Male	6	PP-MS	Active	1	6.74	826.99	-181.18	216.31	64.85
V-A-23	11/26/2012	11/21/2012	42.45	0.28	Male	4	RR-MS	Active	1	42.22	1657.23	1146.55	104.72	11.14
V-A-24	2/21/2013	2/7/2013	30.39	0.56	Female	1.5	RR-MS	Active	1	23.29	576.75	195.72	126.47	50.41
V-A-25	6/16/2005	6/16/2005	41.59	1.67	Male	1.5	RR-MS	Active	1	3.81	3186.27	2686.15	107.41	15.2
V-A-26	5/5/2004	5/6/2004	29.17	1.43	Female	1.5	RR-MS	Active	20	6.3	12049.11	11679.23	386.06	311.57
V-A-27	11/3/2004	10/28/2004	35.4	5.09	Male	1.5	RR-MS	Active	1	1.19	2312.13	1881.8	177.99	95.08
V-A-28	9/30/2005	9/29/2005	54.02	1.13	Female	2	RR-MS	Active	2	2.71	2015.08	1338.55	156.27	42.08
V-A-29	5/20/2005	6/2/2005	42.04	4.76	Female	1.5	RR-MS	Active	12	45.98	8828.28	8322.57	545.66	452.72
V-A-30	4/21/2011	4/28/2011	42.53	3.18	Male	2.5	RR-MS	Active	2	16.23	1750.65	1238.88	304.43	210.7
V-A-31	6/22/2005	6/9/2005	41.38	19.88	Female	2	RR-MS	Active	1	14.95	1607.36	1109.8	227.95	136.07
V-A-32	6/28/2004	7/16/2004	43.19	12.49	Male	3	SP-MS	Active	1	13.38	7179.13	6659.19	243.03	148.25
V-A-33	6/2/2004	6/3/2004	28.6	1.19	Male	2.5	RR-MS	Active	2	53.46	6509.5	6144.7	556.57	482.81
V-A-34	7/29/2003	7/24/2003	44.65	0.41	Female	NA	RR-MS	Active	1	58.92	2417.14	1878.33	137.53	40.33
V-H-01	5/19/2011	5/18/2011	28.94	NA	Female	NA	HD	NA	NA	6.42	292.2	-75.6	46.31	-27.88
V-H-02	6/6/2013	6/20/2013	39.96	NA	Female	NA	HD	NA	NA	9.54	405.44	-75.33	104.69	15.02
V-H-03	6/20/2013	6/19/2013	35.51	NA	Male	NA	HD	NA	NA	2.45	577.27	145.8	128.68	45.62
V-H-04	7/25/2013	7/24/2013	37.9	NA	Female	NA	HD	NA	NA	0.54	335.94	-121.28	41.32	-45.22
V-H-05	8/22/2013	8/14/2013	56.22	NA	Male	NA	HD	NA	NA	0.47	895.64	181.89	68.36	-50.25
V-H-06	1/13/2014	1/16/2014	33.12	NA	Male	NA	HD	NA	NA	0.89	282.98	-124.1	65.77	-13.94
V-H-07	5/8/2014	3/5/2014	23.46	NA	Female	NA	HD	NA	NA	0.26	292.02	-29.94	83.19	15.68
V-H-08	5/10/2012	5/10/2012	46.15	NA	Female	NA	HD	NA	NA	2.72	696.19	137.37	153.33	53.59
V-H-09	5/8/2014	4/2/2014	32.42	NA	Male	NA	HD	NA	NA	2.27	980.23	579.97	223.09	144.32
V-H-10	8/15/2014	8/14/2014	43.17	NA	Male	NA	HD	NA	NA	1.28	941.04	421.28	174.45	79.69
V-H-11	9/11/2014	9/17/2014	56.72	NA	Female	NA	HD	NA	NA	2.28	456.26	-266.13	101.67	-17.96
V-H-12	10/23/2014	10/9/2014	25.04	NA	Male	NA	HD	NA	NA	2.42	210.9	-123.61	66.93	-2.43
V-H-13	10/30/2014	10/2/2014	28.25	NA	Male	NA	HD	NA	NA	1.41	322.16	-39.5	91.34	18.03
V-I-01	5/16/2008	5/19/2008	27.99	4.37	Female	NA	RR-MS	Inactive	0	34.66	1318.62	959.19	163.54	90.55
V-I-02	6/4/2008	4/3/2008	59.96	6.69	Female	5.5	PP-MS	Inactive	0	18.92	1268.98	487.48	187.54	61.07
V-I-03	6/19/2008	6/13/2008	61.31	9.97	Female	2	SP-MS	Inactive	0	12.78	781.98	-25.68	197.71	68.26
V-I-04	1/21/2009	1/14/2009	24.11	5.56	Female	2	RR-MS	Inactive	0	21.72	846.89	519.8	155.66	87.38
V-I-05	4/29/2011	4/28/2011	26.25	2.45	Male	1	RR-MS	Inactive	0	5.04	1677.86	1333.34	205.9	135.07
V-I-06	2/2/2009	2/12/2009	25.24	18.74	Female	0	RR-MS	Inactive	0	73.35	4259.44	3923.28	110.03	40.42
V-I-07	3/13/2009	2/5/2009	33.25	5.2	Female	NA	RR-MS	Inactive	0	28.83	1597.53	1189.13	106	26.11
V-I-08	2/12/2009	2/12/2009	49.36	14.77	Female	2.5	RR-MS	Inactive	0	1	7557.7	6953.56	237.67	132.26
V-I-09	4/23/2009	4/16/2009	43.3	2.06	Female	1.5	RR-MS	Inactive	0	10.73	1322.27	800.91	141.86	46.89
V-I-10	6/4/2009	6/5/2009	39.95	21.93	Male	2	RR-MS	Inactive	0	1.11	908.72	428.1	152.62	62.97
V-I-11	7/15/2011	7/8/2011	52.87	17	Male	7.5	PP-MS	Inactive	0	13.81	2044.25	1386.37	701.38	589.41
V-I-12	7/30/2009	8/13/2009	33.24	0.29	Male	1.5	RR-MS	Inactive	0	94.81	1873.95	1465.65	327.57	247.69
V-I-13	8/20/2009	8/20/2009	53.98	17.14	Male	3.5	PP-MS	Inactive	0	73.35	1604.94	929.09	306.15	192.03
V-I-14	4/26/2011	4/21/2011	57.62	22.82	Female	6.5	SP-MS	Inactive	0	5.82	675.35	-63.02	146.64	25.14
V-I-15	10/13/2009	10/23/2009	52.88	16.62	Female	1.5	RR-MS	Inactive	0	42.98	1986.39	1328.37	181.29	69.31
V-I-16	6/3/2011	6/2/2011	50.18	33.92	Male	6	SP-MS	Inactive	0	1.19	633	16.72	157	50.1
V-I-17	12/4/2009	11/19/2009	39.55	5.97	Female	4	RR-MS	Inactive	0	25.46	914.09	438.09	115.75	26.71
V-I-18	12/7/2009	12/23/2009	43.45	0.24	Female	1.5	RR-MS	Inactive	0	8.99	7984.91	7461.68	107.82	12.62
V-I-19	11/20/2009	11/20/2009	37.51	8.39	Male	5	RR-MS	Inactive	0	4.2	1507.44	1054.52	198.39	112.43
V-I-20	11/29/2011	11/17/2011	63.15	11.41	Male	6.5	PP-MS	Inactive	0	1.65	1273.56	428.97	200.01	66.4
V-I-21	11/12/2009	10/15/2009	62.05	8.17	Female	6	SP-MS	Inactive	0	3.6	1156.59	334.29	100.22	-30.89
V-I-22	1/15/2010	1/15/2010	50.64	1.2	Male	2.5	SP-MS	Inactive	0	4.2	5536.36	4913.24	272.78	165.04
V-I-23	8/30/2012	8/23/2012	62.08	32.16	Female	4	PP-MS	Inactive	0	2.06	634.69	-188.16	156.74	25.56
V-I-24	2/25/2010	2/25/2010	46.76	8.36	Male	NA	RR-MS	Inactive	0	19.9	1227.23	660.06	465.06	364.26
V-I-25	2/23/2010	2/19/2010	33.61	0.69	Female	1	RR-MS	Inactive	0	4.2	846.24	434.23	110.79	30.4
V-I-26	3/4/2010	3/11/2010	57.49	3.33	Male	1	RR-MS	Inactive	0	9.88	1392.86	656.89	160.67	39.45
V-I-27	2/1/2010	1/28/2010	47.47	7.89	Male	1.5	RR-MS	Inactive	0	6.01	1115.35	538.36	104.46	2.43
V-I-28	1/17/2013	12/6/2012	33.45	13.33	Female	NA	RR-MS	Inactive	0	4.8	747.6	337.18	158.2	78.03
V-I-29	3/3/2010	2/25/2010	41.11	0.12	Female	1	RR-MS	Inactive	0	35.92	717.12	222.76	82.37	-9.09
V-I-30	3/5/2010	3/3/2010	47.04	5.55	Female	6	PP-MS	Inactive	0	9.88	1541.96	970.93	301.73	200.44
V-I-31	3/26/2010	3/10/2010	48.07	2.63	Female	2	PP-MS	Inactive	0	6.61	434.6	-150.82	148.18	45.1
V-I-32	5/11/2010	5/20/2010	39.6	14.86	Male	0	RR-MS	Inactive	0	3.6	996.11	519.51	183.85	94.73
V-I-33	4/15/2010	4/15/2010	51.29	0.54	Male	3	RR-MS	Inactive	0	11.63	1792.27	1159.21	386.99	278.03
V-I-34	6/24/2010	6/23/2010	65.06	1.02	Male	2.5	RR-MS	Inactive	0	4.5	2789.41	1904.61	337.83	199.74
V-I-35	5/26/2010	6/2/2010	59.92	10.31	Male	1	RR-MS	Inactive	0	5.71	1269.31	488.44	161.34	34.94
V-I-36	5/26/2010	6/9/2010	51.19	19.9	Male	6.5	PP-MS	Inactive	0	2.07	565.79	-65.72	97.39	-11.38
V-I-37	5/23/2019	5/23/2019	45.63	14.89	Female	5.5	PP-MS	Inactive	0	0.35	1836.14	1284.34	161.51	62.65
V-I-38	8/16/2010	8/19/2010	42.31	13.09	Female	1.5	RR-MS	Inactive	0	2.63	897.08	388.13	116.4	23.04
V-I-39	8/13/2010	7/30/2010	60.57	0.95	Female	2	PP-MS	Inactive	0	1.37	327.71	-465.51	118.72	-9.09
V-I-40	7/27/2010	7/29/2010	62.32	15.07	Male	4	PP-MS	Inactive	0	2.29	1777.11	949.43	238.79	107.07
V-I-41	3/24/2011	5/12/2011	59.26	12.73	Male	6.5	PP-MS	Inactive	0	7.41	1140.93	372.53	208.24	83.27
V-I-42	12/2/2010	12/2/2010	39.98	1.85	Male	1.5	RR-MS	Inactive	0	10.7	1951.38	1470.44	183.82	94.12
V-I-43	11/15/2012	11/8/2012	67.28	11.38	Female	6.5	PP-MS	Inactive	0	3.66	924.72	-8.95	164.16	20.71
V-I-44	2/3/2011	2/3/2011	63.79	39.59	Male	6.5	SP-MS	Inactive	0	1.97	2152.92	1295.19	396.03	260.95
V-I-45	7/21/2010	7/21/2010	60.83	2.56	Male	6	SP-MS	Inactive	0	5.09	1737.9	939.69	78.85	-49.53
V-I-46	1/19/2011	1/18/2011	47.66	13.34	Female	6.5	PP-MS	Inactive	0	2.69	550.59	-29.13	166.5	64.12
V-I-47	4/7/2011	3/31/2011	36.22	2.02	Female	3	SP-MS	Inactive	0	23.66	6854.93	6415.95	413.68	329.6
V-I-48	4/19/2011	4/21/2011	59.36	38.8	Male	6.5	PP-MS	Inactive	0	4.42	936.88	166.64	163.44	38.26
V-I-49	7/22/2011	7/28/2011	52.46	4.06	Male	2	RR-MS	Inactive	0	5.49	3541.44	2890.09	280.79	169.62
V-I-50	10/21/2011	10/21/2011	53.85	26.31	Female	5	SP-MS	Inactive	0	2.07	973.19	299.5	261.67	147.81
V-I-51	11/3/2011	11/2/2011	55.5	1.64	Female	2	PP-MS	Inactive	0	11.18	791.78	90.42	180.76	63.61
V-I-52	6/18/2013	6/12/2013	51.27	25.11	Male	6	SP-MS	Inactive	0	9.04	955.73	322.87	320.91	211.98
V-I-53	1/5/2012	12/22/2011	50.94	4.51	Female	6	PP-MS	Inactive	0	1.28	411.26	-216.44	393.67	285.37
V-I-54	5/31/2012	5/31/2012	56.04	28.92	Female	6.5	SP-MS	Inactive	0	2.32	2667.2	1956.58	196.18	77.94
V-I-55	3/15/2012	3/15/2012	46.03	20.71	Female	2	RR-MS	Inactive	0	5.78	778.52	221.37	177.17	77.63
V-I-56	10/31/2012	10/4/2012	62.88	15.33	Male	6.5	PP-MS	Inactive	0	12.6	1402.7	563.71	173.66	40.67
V-I-57	1/24/2013	11/15/2012	64.49	13.07	Male	6	PP-MS	Inactive	0	12.6	3360.25	2487.73	129.78	-6.96
V-I-58	5/10/2012	5/9/2012	47.61	0.23	Male	1.5	RR-MS	Inactive	0	76.41	1663.07	1084.08	281.96	179.68
V-I-59	5/17/2012	5/16/2012	39.45	7.84	Female	1	RR-MS	Inactive	0	47.73	1098.1	623.34	120.33	31.45
V-I-60	8/2/2012	6/7/2012	46.58	20.09	Male	2.5	RR-MS	Inactive	0	49.06	2547.99	1983.35	308.77	208.29
V-I-61	10/4/2012	9/6/2012	45.46	11.26	Male	NA	SP-MS	Inactive	0	2.15	328.22	-221.27	76.8	-21.77
V-I-62	8/23/2012	8/23/2012	65.15	7.6	Female	6.5	PP-MS	Inactive	0	5.92	1296.16	409.59	170.24	31.96
V-I-63	8/23/2012	8/15/2012	30.26	0.15	Female	1	RR-MS	Inactive	0	16.89	19726.2	19346.41	249.97	174.08
V-I-64	11/15/2012	11/14/2012	61.09	7.87	Male	6	PP-MS	Inactive	0	6.74	1237.09	433.66	513.83	384.85
V-I-65	5/19/2011	5/11/2011	61.16	23.59	Female	6.5	SP-MS	Inactive	0	1.76	735.97	-68.74	281.21	152.09
V-I-66	12/27/2012	12/19/2012	43.52	26.93	Female	6.5	SP-MS	Inactive	0	2.89	592.37	68.16	128.94	33.61
V-I-67	1/17/2013	1/16/2013	59.88	25.55	Male	6.5	SP-MS	Inactive	0	0.64	1581.7	801.55	221.94	95.62
V-I-68	1/3/2013	1/2/2013	47.81	17.64	Female	6	SP-MS	Inactive	0	34.26	896.34	314.6	243.79	141.17
V-I-69	1/17/2013	1/16/2013	43.07	12.55	Female	6.5	SP-MS	Inactive	0	2.15	395.29	-123.16	114.79	20.19
V-I-70	3/7/2013	3/5/2013	50.33	17.68	Male	6.5	SP-MS	Inactive	0	4.56	1752.98	1134.53	210.38	103.21
V-I-71	3/7/2013	3/6/2013	55.27	33.68	Female	6	SP-MS	Inactive	0	1.73	547.23	-150.13	150.35	33.68
V-I-72	2/14/2013	2/13/2013	50.76	8.62	Male	6.5	PP-MS	Inactive	0	8.79	1028.98	403.95	155.83	47.85
V-I-73	4/4/2013	4/3/2013	53.74	25.13	Female	6.5	SP-MS	Inactive	0	1.01	735.46	63.47	224.91	111.25
V-I-74	5/16/2013	5/15/2013	65.07	23.37	Male	2.5	SP-MS	Inactive	0	2.09	790.34	-94.63	143.69	5.58
V-I-75	6/13/2013	6/12/2013	41.45	23.45	Male	6.5	PP-MS	Inactive	0	1.01	399.41	-99.12	90.66	-1.34
V-I-76	5/30/2013	5/29/2013	54.45	15.41	Male	6	SP-MS	Inactive	0	3.07	981.51	297.88	356.43	241.39
V-I-77	5/30/2013	5/2/2013	32.03	6.41	Female	3.5	SP-MS	Inactive	0	131.07	1887.13	1490.61	271.19	192.95
V-I-78	6/27/2013	6/19/2013	58.86	15.49	Male	3	PP-MS	Inactive	0	5.83	1164.11	403.09	59.66	-64.45
V-I-79	2/12/2015	2/11/2015	65.22	13.11	Female	3	PP-MS	Inactive	0	19.97	9124.48	8236.26	474.57	336.1
V-I-80	7/18/2013	7/10/2013	38.39	9.54	Female	6.5	SP-MS	Inactive	0	27.77	2061.85	1599.12	403.64	316.36
V-I-81	3/14/2013	2/20/2013	46.16	17.16	Female	1.5	RR-MS	Inactive	0	1.79	952.29	393.44	162.77	63.02
V-I-82	3/7/2013	3/7/2013	54.62	20.31	Female	5	RR-MS	Inactive	0	0.77	1106.1	419.65	212.42	97.04
V-I-83	3/21/2013	3/21/2013	46.48	15.35	Male	1.5	RR-MS	Inactive	0	2.21	807.78	244.49	146.12	45.8
V-I-84	3/14/2013	3/14/2013	45.44	22.7	Female	3	SP-MS	Inactive	0	0.43	919.86	370.66	135.42	36.89
V-I-85	4/18/2013	4/18/2013	46.6	10.46	Male	1.5	RR-MS	Inactive	0	1.02	670.44	105.53	96.3	-4.22
V-I-86	3/28/2013	3/28/2013	42.81	9.87	Female	1	RR-MS	Inactive	0	2.8	620.41	105.23	80.34	-13.83
V-I-87	4/11/2013	4/11/2013	43.29	11.4	Female	1.5	RR-MS	Inactive	0	1.97	1134.68	613.36	141.68	46.72
V-I-88	4/11/2013	4/11/2013	44.43	13.53	Male	1.5	RR-MS	Inactive	0	1.65	567.63	31.75	82.47	-14.36
V-I-89	10/20/2008	10/30/2008	51.71	9.18	Female	1.5	RR-MS	Inactive	0	0.46	512.96	-126.58	62.02	-47.72
V-I-90	4/25/2013	4/25/2013	57.53	10.82	Female	1.5	RR-MS	Inactive	0	1.65	529.18	-207.63	120.57	-0.74
V-I-91	7/6/2010	6/23/2010	37.52	5	Female	2	RR-MS	Inactive	0	7.49	4182.11	3729.01	316.42	230.43
V-I-92	7/8/2010	5/27/2010	61.64	1.64	Male	2	PP-MS	Inactive	0	1	1040.03	225.89	302.67	172.48
V-I-93	5/9/2013	5/9/2013	53.78	25.98	Male	2	SP-MS	Inactive	0	6.7	1090.64	417.97	135.45	21.71
V-I-94	8/2/2005	8/4/2005	34.66	2.09	Male	1	RR-MS	Inactive	0	1.03	4131.98	3709.28	234.66	152.8
V-I-95	12/19/2013	12/18/2013	55.67	10.97	Male	3	PP-MS	Inactive	0	12.88	952.29	248.03	118.17	0.67
V-I-96	12/19/2013	12/5/2013	50.92	1.63	Male	3	PP-MS	Inactive	0	26.65	735.37	107.88	133.41	25.13
